# Supplementary material for: Two new species of the genus Ptychoptera Meigen, 1803 (Diptera, Ptychopteridae) from Yunnan, China with remarks on the distribution of Chinese species
Source: Zookeys. 2021 Nov 11;1070:73–86. doi: 10.3897/zookeys.1070.58859 (PMC8602213; doi:10.3897/zookeys.1070.58859)
Supplement: XML Treatment for Ptychoptera cordata [file zookeys.1070.58859-treatment1.xml]

<!DOCTYPE tp:taxon-treatment
  PUBLIC "-//TaxonX//DTD Taxonomic Treatment Publishing DTD v0 20100105//EN" "tax-treatment-NSO.dtd">
<tp:taxon-treatment xmlns:tp="http://www.plazi.org/taxpub"><tp:treatment-meta><kwd-group><label>Taxon classification</label><kwd>
                <named-content content-type="kingdom">Animalia</named-content>
              </kwd><kwd>
                <named-content content-type="order">Diptera</named-content>
              </kwd><kwd>
                <named-content content-type="family">Ptychopteridae</named-content>
              </kwd></kwd-group><mixed-citation publication-type="journal"><person-group><name><surname>Zhang</surname><given-names>Xiao</given-names></name><name><surname>Kang</surname><given-names>Zehui</given-names></name></person-group><article-title>Two new species of the genus <italic><tp:taxon-name><tp:taxon-name-part taxon-name-part-type="genus" reg="Ptychoptera">Ptychoptera</tp:taxon-name-part></tp:taxon-name></italic> Meigen, 1803 (<tp:taxon-name><tp:taxon-name-part taxon-name-part-type="order">Diptera</tp:taxon-name-part></tp:taxon-name>, <tp:taxon-name><tp:taxon-name-part taxon-name-part-type="family">Ptychopteridae</tp:taxon-name-part></tp:taxon-name>) from Yunnan, China with remarks on the distribution of Chinese species</article-title><source>Zookeys</source><day>11</day><month>11</month><year>2021</year><volume>1070</volume><fpage>73</fpage><lpage>86</lpage><pub-id pub-id-type="doi">10.3897/zookeys.1070.58859</pub-id></mixed-citation></tp:treatment-meta><tp:nomenclature><tp:taxon-name>
              <object-id xmlns:xlink="http://www.w3.org/1999/xlink" content-type="arpha" xlink:type="simple">FE6184F2-25AF-5A83-BAA1-48045EA04B1C</object-id>
              <tp:taxon-name-part taxon-name-part-type="genus" reg="Ptychoptera">Ptychoptera</tp:taxon-name-part>
              <tp:taxon-name-part taxon-name-part-type="species" reg="cordata">cordata</tp:taxon-name-part>
              <object-id xmlns:xlink="http://www.w3.org/1999/xlink" content-type="zoobank" xlink:type="simple">http://zoobank.org/6568C6B6-5683-4597-9544-7EEECE70DE88</object-id>
            </tp:taxon-name><tp:taxon-status xmlns:xlink="http://www.w3.org/1999/xlink" xlink:type="simple">sp. nov.</tp:taxon-status><xref ref-type="fig" rid="F1">Figs 1</xref><xref ref-type="fig" rid="F2">, 2</xref></tp:nomenclature><tp:treatment-sec sec-type="material" id="SECID0EDQAE"><title>Material examined.</title><p>China•1♂, <bold><italic>holotype</italic></bold> Yunnan Province, Menghai District, Mengbang Reservoir; <named-content xmlns:xlink="http://www.w3.org/1999/xlink" content-type="dwc:verbatimCoordinates" xlink:type="simple"><named-content content-type="geo-json" specific-use="{&#34;type&#34;:&#34;Point&#34;,&#34;coordinates&#34;:[100.293333,21.913889]}" id="NCID0EPQAE" xlink:type="simple">21°54'50"N, 100°17'36"E</named-content></named-content>; 1272 m; 6 Jun. 2019; Z. Kang leg.; QAU•1♂, <bold><italic>paratype</italic></bold> same collection data as for preceding; QAU.</p></tp:treatment-sec><tp:treatment-sec sec-type="diagnosis" id="SECID0EXQAE"><title>Diagnosis.</title><p>Postnotum dark brown, mediotergite with a cordiform yellow spot; wing marked with two brown bands; apical process of paramere semilunar, apex expanding outward; lateral extension of terminal division of hypandrium triangular with a pair of semicircular lobes medially, terminal division of hypandrium umbelliform.</p></tp:treatment-sec><tp:treatment-sec sec-type="description" id="SECID0E3QAE"><title>Description.</title><p><bold>Male</bold>. Body length 7.5–8.0 mm, wing length 7.0–7.5 mm.</p><p>Vertex and frons brown; face and clypeus yellow with light brown hairs; gena yellow with a black elliptical spot medially, hairs on gena brown; occiput yellow. Compound eyes black without pubescence. Scape, pedicel and basal 2/3 of 1<sup>st</sup> flagellomere yellow, remaining flagellomeres brown, setae dark brown. Proboscis light yellow with light brown hairs. Palpus yellow with last segment gradually darked apically, hairs brown.</p><p>Thorax (Fig. <xref ref-type="fig" rid="F1">1a, b</xref>). Pronotum and propleuron light yellow. Prescutum, scutum and paratergite uniformly black. Scutellum mostly dark brown, middle area yellow with a patch of dense brown hairs. Mediotergite of postnotum dark brown, middle area with a cordiform yellow spot. Laterotergite half brown, outer half yellow with dense dark brown hairs, in dorsal view. Mesopleuron and metapleuron uniformly yellow. Coxae and trochanters yellow; femora yellow with brown ring apically; tibiae yellow with brown ring apically; 1<sup>st</sup> tarsomere of fore and hind legs yellow brown with brown ring apically. Hairs on legs brown. Wing (Fig. <xref ref-type="fig" rid="F1">1c</xref>) 3.7 times as long as wide, subhyaline, marked with two brown bands as follows: median band extending from basa of Rs to middle section of CuA<sub>2</sub>; subapical band extending from tip of R<sub>1</sub>, covering pterostigma and extending to tip of M<sub>2</sub>. Veins brown; Sc ending in C at level of basal 1/3 of R<sub>2+3</sub>; Rs straight, slightly shorter than r-m; r-m arise from R<sub>4+5</sub>. Halter and prehaltere pale yellow with brown hairs.</p><fig id="F1" position="float" orientation="portrait"><object-id xmlns:xlink="http://www.w3.org/1999/xlink" content-type="doi" xlink:type="simple">10.3897/zookeys.1070.58859.figure1</object-id><object-id xmlns:xlink="http://www.w3.org/1999/xlink" content-type="arpha" xlink:type="simple">32834969-0124-5D9B-B16C-10C818ED0A4B</object-id><label>Figure 1.</label><caption><p><italic><tp:taxon-name><tp:taxon-name-part taxon-name-part-type="genus" reg="Ptychoptera">Ptychoptera</tp:taxon-name-part><tp:taxon-name-part taxon-name-part-type="species" reg="cordata">cordata</tp:taxon-name-part></tp:taxon-name></italic> sp. nov. <bold>a</bold> habitus of male, lateral view <bold>b</bold> thorax, dorsal view, <bold>c</bold> wing. Scale bars: 2.0 mm (<bold>a</bold>); 0.5 mm (<bold>b</bold>); 1.0 mm (<bold>c</bold>).</p></caption><graphic xmlns:xlink="http://www.w3.org/1999/xlink" xlink:href="zookeys-1070-073-g001.jpg" position="float" orientation="portrait" xlink:type="simple" id="oo_609820.jpg"><uri content-type="original_file" xlink:type="simple">https://binary.pensoft.net/fig/609820</uri></graphic></fig><p>Abdomen (Fig. <xref ref-type="fig" rid="F1">1a</xref>). First tergum yellow with caudal 1/5 light brown, 2<sup>nd</sup> tergum yellow with middle area and caudal 1/6 brown, 3<sup>rd</sup> and 4<sup>th</sup> terga yellow with posterior margin brown, 5<sup>th</sup> tergum yellow with caudal 1/2 brown, 6<sup>th</sup> and 7<sup>th</sup> terga brown with posterior margin yellow. Sterna yellow. Hairs on abdomen brown.</p><p>Male genitalia (Fig. <xref ref-type="fig" rid="F2">2</xref>) yellow. Epandrium (Fig. <xref ref-type="fig" rid="F2">2b</xref>) bilobed, epandrial lobe broad, epandrial clasper tapering and curved ventrally to the middle, slender apically, with brown hairs; epiproct with short hairs. Gonocoxite (Fig. <xref ref-type="fig" rid="F2">2c</xref>) long and stout, 3.3 times as long as wide, basal apodeme small; apical process of paramere semilunar, apex expanding outward. Gonostylus (Fig. <xref ref-type="fig" rid="F2">2c</xref>): anterior lobe of basal lobe of gonostylus on inner side with dense long hairs; medial lobe of basal lobe of gonostylus tongue-shaped with dense short hairs on posterior margin; secondary lobe of apical stylus of gonostylus finger-shaped with dense short hairs; apical stylus of gonostylus finger-shaped with short hairs. Hypandrium (Fig. <xref ref-type="fig" rid="F2">2d</xref>): basal scale of hypandrium dumbbell-shaped basally with several hairs; spathate lobe of hypandrium broad at base with dense long hairs on inner side, hook-shaped apically with short hairs on posterior margin; basal division of hypandrium finger-shaped with dense long hairs on inner side; lateral extension of terminal division of hypandrium triangular with a pair of semicircular lobes medially; terminal division of hypandrium umbelliform. Aedeagus (Fig. <xref ref-type="fig" rid="F2">2e, f</xref>): subapical sclerite tongue-shaped, apex of subapical sclerite round; aedeagal sclerites with apex laterally compressed, with dorsal corner extended anterodorsally, straight sided and convergent, base broad; lateral ejaculatory processes with base straight, narrow, extended straight anterolaterally; discoid apodemes with elongate ovoid dorsal extension; sperm sac subspherical; ejaculatory apodeme flag-like, closely associated with aedeagal sclerites, larger than sperm sac, paralleling anterior margin of sperm sac.</p><fig id="F2" position="float" orientation="portrait"><object-id xmlns:xlink="http://www.w3.org/1999/xlink" content-type="doi" xlink:type="simple">10.3897/zookeys.1070.58859.figure2</object-id><object-id xmlns:xlink="http://www.w3.org/1999/xlink" content-type="arpha" xlink:type="simple">A7AF3C79-7A43-5F7D-ACAB-BD899800D542</object-id><label>Figure 2.</label><caption><p><italic><tp:taxon-name><tp:taxon-name-part taxon-name-part-type="genus" reg="Ptychoptera">Ptychoptera</tp:taxon-name-part><tp:taxon-name-part taxon-name-part-type="species" reg="cordata">cordata</tp:taxon-name-part></tp:taxon-name></italic> sp. nov. <bold>a</bold> male genitalia, lateral view <bold>b</bold> epandrium, dorsal view <bold>c</bold> gonocoxite and gonostylus, dorsal view <bold>d</bold> hypandrium, ventral view <bold>e</bold> aedeagus, anterior view <bold>f</bold> aedeagus, lateral view. Scale bars = 0.2 mm. (AEA = Ejaculatory Apodeme, AES = Aedeagal Sclerite, ALP = Lateral Ejaculatory Process, AS = Sperm Sac, ASA = Subapical Sclerite of Aedeagus, ECP = Epandrial Clasper, EL = Epandrial Lobe, EPI = Epiproct, GAS = Apical stylus of gonostylus, GBA = Anterior lobe of basal lobe of gonostylus, GBM = Medial lobe of basal lobe of gonostylus, GCT = Gonocoxite, GSL = Secondary lobe of Apical Stylus of Gonostylus, GST = Gonostylus, HBD = Basal Division of Hypandrium, HBS = Basal scale of Hypandrium, HSL = Spathate Lobe of Hypandrium, HTD = Terminal Division of Hypandrium, HTE = Lateral Extension of Terminal Division, hypd = hypandrium, PMB = Paramere Base, PPA = Apical Process of Paramere).</p></caption><graphic xmlns:xlink="http://www.w3.org/1999/xlink" xlink:href="zookeys-1070-073-g002.jpg" position="float" orientation="portrait" xlink:type="simple" id="oo_609821.jpg"><uri content-type="original_file" xlink:type="simple">https://binary.pensoft.net/fig/609821</uri></graphic></fig><p><bold>Female.</bold> Unknown.</p></tp:treatment-sec><tp:treatment-sec sec-type="distribution" id="SECID0EWVAE"><title>Distribution.</title><p>China (Yunnan).</p></tp:treatment-sec><tp:treatment-sec sec-type="etymology" id="SECID0E2VAE"><title>Etymology.</title><p>Specific name from Latin, <italic><tp:taxon-name><tp:taxon-name-part taxon-name-part-type="genus" reg="Ptychoptera"/><tp:taxon-name-part taxon-name-part-type="species" reg="cordata">cordata</tp:taxon-name-part></tp:taxon-name></italic> (adjective, feminine, meaning “cordate”), referring to the postnotum with a cordiform spot.</p></tp:treatment-sec><tp:treatment-sec sec-type="remarks" id="SECID0ELWAE"><title>Remarks.</title><p>This new species is similar to <italic><tp:taxon-name><tp:taxon-name-part taxon-name-part-type="genus" reg="Ptychoptera">P.</tp:taxon-name-part><tp:taxon-name-part taxon-name-part-type="species" reg="formosensis">formosensis</tp:taxon-name-part></tp:taxon-name></italic> from China and Japan but can be separated from the latter by the postnotum dark brown with a cordiform yellow spot, the apical stylus of the gonostylus finger-shaped, and the apical process of paramere semilunar with apex expanding outward. In <italic><tp:taxon-name><tp:taxon-name-part taxon-name-part-type="genus" reg="Ptychoptera">P.</tp:taxon-name-part><tp:taxon-name-part taxon-name-part-type="species" reg="formosensis">formosensis</tp:taxon-name-part></tp:taxon-name></italic>, the postnotum is uniformly black, the apical stylus of the gonostylus is flat tongue-like, and the apical process of the paramere is bilobed (<xref ref-type="bibr" rid="B15">Nakamura and Saigusa 2009</xref>). This new species is also similar to <italic><tp:taxon-name><tp:taxon-name-part taxon-name-part-type="genus" reg="Ptychoptera">P.</tp:taxon-name-part><tp:taxon-name-part taxon-name-part-type="species" reg="annandalei">annandalei</tp:taxon-name-part></tp:taxon-name></italic> Brunetti, 1918 from Burma, but can be separated from the latter by the apical process of paramere semilunar with apex expanding outward, the apical stylus of the gonostylus and the secondary lobe of the apical stylus of the gonostylus finger-shaped, not crossing. In <italic><tp:taxon-name><tp:taxon-name-part taxon-name-part-type="genus" reg="Ptychoptera">P.</tp:taxon-name-part><tp:taxon-name-part taxon-name-part-type="species" reg="annandalei">annandalei</tp:taxon-name-part></tp:taxon-name></italic>, the apical lobes of the paramere are dorsoventrally flattened and semicircular with the spine curved anteriorly, apices of the apical stylus and secondary lobe of the gonostylus are crossing (<xref ref-type="bibr" rid="B8">Fasbender 2014</xref>). This new species is also similar to <italic><tp:taxon-name><tp:taxon-name-part taxon-name-part-type="genus" reg="Ptychoptera">P.</tp:taxon-name-part><tp:taxon-name-part taxon-name-part-type="species" reg="perbona">perbona</tp:taxon-name-part></tp:taxon-name></italic> Alexander, 1946 from Burma, but can be separated from the latter by the mediotergite with a cordiform yellow spot, the apical stylus of the gonostylus finger-shaped, the apex of the terminal division of the hypandrium with an umbelliform lobe. In <italic><tp:taxon-name><tp:taxon-name-part taxon-name-part-type="genus" reg="Ptychoptera">P.</tp:taxon-name-part><tp:taxon-name-part taxon-name-part-type="species" reg="perbona">perbona</tp:taxon-name-part></tp:taxon-name></italic>, the mediotergite is uniformly black, the apical stylus of the gonostylus is stylate, the apex of the terminal division of the hypandrium has a pair of needle-like lateral lobes (<xref ref-type="bibr" rid="B5">Alexander 1946</xref>; <xref ref-type="bibr" rid="B8">Fasbender 2014</xref>).</p></tp:treatment-sec><ref-list><ref id="B15"><mixed-citation xmlns:xlink="http://www.w3.org/1999/xlink" xlink:type="simple"><person-group><name name-style="western"><surname>Nakamura</surname><given-names>T</given-names></name><name name-style="western"><surname>Saigusa</surname><given-names>T</given-names></name></person-group> (<year>2009</year>) <article-title>Taxonomic study of the family <tp:taxon-name><tp:taxon-name-part taxon-name-part-type="family">Ptychopteridae</tp:taxon-name-part></tp:taxon-name> of Japan (<tp:taxon-name><tp:taxon-name-part taxon-name-part-type="order">Diptera</tp:taxon-name-part></tp:taxon-name>).</article-title><source>Zoosymposia</source><volume>3</volume>: <fpage>273</fpage>–<lpage>303</lpage>. <ext-link xlink:type="simple" ext-link-type="doi" xlink:href="10.11646/zoosymposia.3.1.23">https://doi.org/10.11646/zoosymposia.3.1.23</ext-link></mixed-citation></ref><ref id="B8"><mixed-citation xmlns:xlink="http://www.w3.org/1999/xlink" xlink:type="simple"><person-group><name name-style="western"><surname>Fasbender</surname><given-names>A</given-names></name></person-group> (<year>2014</year>) <source>Phylogeny and diversity of the phantom crane flies (<tp:taxon-name><tp:taxon-name-part taxon-name-part-type="order">Diptera</tp:taxon-name-part></tp:taxon-name>: <tp:taxon-name><tp:taxon-name-part taxon-name-part-type="family">Ptychopteridae</tp:taxon-name-part></tp:taxon-name>).</source><publisher-name>PhD Dissertation</publisher-name>, <publisher-loc>Iowa State University, Ames</publisher-loc>, <size units="page">855 pp</size>.</mixed-citation></ref><ref id="B5"><mixed-citation xmlns:xlink="http://www.w3.org/1999/xlink" xlink:type="simple"><person-group><name name-style="western"><surname>Alexander</surname><given-names>CP</given-names></name></person-group> (<year>1946</year>) Entomological results from the Swedish expedition 1934 to Burma and British India. <tp:taxon-name><tp:taxon-name-part taxon-name-part-type="order">Diptera</tp:taxon-name-part></tp:taxon-name>: <tp:taxon-name><tp:taxon-name-part taxon-name-part-type="family">Ptychopteridae</tp:taxon-name-part></tp:taxon-name>. Collected by René Malaise. Arkiv for Zoologi 38A(2): 1–10.</mixed-citation></ref></ref-list></tp:taxon-treatment>
