# Supplementary material for: Two new species of the genus Ptychoptera Meigen, 1803 (Diptera, Ptychopteridae) from Yunnan, China with remarks on the distribution of Chinese species
Source: Zookeys. 2021 Nov 11;1070:73–86. doi: 10.3897/zookeys.1070.58859 (PMC8602213; doi:10.3897/zookeys.1070.58859)
Supplement: XML Treatment for Ptychoptera yunnanica [file zookeys.1070.58859-treatment2.xml]

<!DOCTYPE tp:taxon-treatment
  PUBLIC "-//TaxonX//DTD Taxonomic Treatment Publishing DTD v0 20100105//EN" "tax-treatment-NSO.dtd">
<tp:taxon-treatment xmlns:tp="http://www.plazi.org/taxpub"><tp:treatment-meta><kwd-group><label>Taxon classification</label><kwd>
                <named-content content-type="kingdom">Animalia</named-content>
              </kwd><kwd>
                <named-content content-type="order">Diptera</named-content>
              </kwd><kwd>
                <named-content content-type="family">Ptychopteridae</named-content>
              </kwd></kwd-group><mixed-citation publication-type="journal"><person-group><name><surname>Zhang</surname><given-names>Xiao</given-names></name><name><surname>Kang</surname><given-names>Zehui</given-names></name></person-group><article-title>Two new species of the genus <italic><tp:taxon-name><tp:taxon-name-part taxon-name-part-type="genus" reg="Ptychoptera">Ptychoptera</tp:taxon-name-part></tp:taxon-name></italic> Meigen, 1803 (<tp:taxon-name><tp:taxon-name-part taxon-name-part-type="order">Diptera</tp:taxon-name-part></tp:taxon-name>, <tp:taxon-name><tp:taxon-name-part taxon-name-part-type="family">Ptychopteridae</tp:taxon-name-part></tp:taxon-name>) from Yunnan, China with remarks on the distribution of Chinese species</article-title><source>Zookeys</source><day>11</day><month>11</month><year>2021</year><volume>1070</volume><fpage>73</fpage><lpage>86</lpage><pub-id pub-id-type="doi">10.3897/zookeys.1070.58859</pub-id></mixed-citation></tp:treatment-meta><tp:nomenclature><tp:taxon-name>
              <object-id xmlns:xlink="http://www.w3.org/1999/xlink" content-type="arpha" xlink:type="simple">A1A65B4A-59D4-5EFA-A487-A9DC372B6F94</object-id>
              <tp:taxon-name-part taxon-name-part-type="genus" reg="Ptychoptera">Ptychoptera</tp:taxon-name-part>
              <tp:taxon-name-part taxon-name-part-type="species" reg="yunnanica">yunnanica</tp:taxon-name-part>
              <object-id xmlns:xlink="http://www.w3.org/1999/xlink" content-type="zoobank" xlink:type="simple">http://zoobank.org/A8B3BF32-C722-423F-9FBB-641D0A78B1BB</object-id>
            </tp:taxon-name><tp:taxon-status xmlns:xlink="http://www.w3.org/1999/xlink" xlink:type="simple">sp. nov.</tp:taxon-status><xref ref-type="fig" rid="F3">Figs 3</xref><xref ref-type="fig" rid="F4">, 4</xref></tp:nomenclature><tp:treatment-sec sec-type="material" id="SECID0ET1AE"><title>Material examined.</title><p>China•1♂, <bold><italic>holotype</italic></bold> of <italic><tp:taxon-name><tp:taxon-name-part taxon-name-part-type="genus" reg="Ptychoptera">P.</tp:taxon-name-part><tp:taxon-name-part taxon-name-part-type="species" reg="yunnanica">yunnanica</tp:taxon-name-part></tp:taxon-name></italic>; Yunnan Province, Binchuan District, Mt. Jizu; <named-content xmlns:xlink="http://www.w3.org/1999/xlink" content-type="dwc:verbatimCoordinates" xlink:type="simple"><named-content content-type="geo-json" specific-use="{&#34;type&#34;:&#34;Point&#34;,&#34;coordinates&#34;:[100.399444,25.943889]}" id="NCID0EK2AE" xlink:type="simple">25°56'38"N, 100°23'58"E</named-content></named-content>; 1875 m; 1 Jun. 2019; Z. Kang leg.; QAU•1♀, <bold><italic>paratype</italic></bold> of <italic><tp:taxon-name><tp:taxon-name-part taxon-name-part-type="genus" reg="Ptychoptera">P.</tp:taxon-name-part><tp:taxon-name-part taxon-name-part-type="species" reg="yunnanica">yunnanica</tp:taxon-name-part></tp:taxon-name></italic>; same collection data as for preceding; QAU•1♀, <bold><italic>paratype</italic></bold> of <italic><tp:taxon-name><tp:taxon-name-part taxon-name-part-type="genus" reg="Ptychoptera">P.</tp:taxon-name-part><tp:taxon-name-part taxon-name-part-type="species" reg="yunnanica">yunnanica</tp:taxon-name-part></tp:taxon-name></italic>; Yunnan Province, Panlong District, Yunnan Agricultural University; <named-content xmlns:xlink="http://www.w3.org/1999/xlink" content-type="dwc:verbatimCoordinates" xlink:type="simple"><named-content content-type="geo-json" specific-use="{&#34;type&#34;:&#34;Point&#34;,&#34;coordinates&#34;:[102.750556,25.134444]}" id="NCID0EO3AE" xlink:type="simple">25°8'4"N, 102°45'2"E</named-content></named-content>; 1953 m; 28 Apr.–3 Jun. 2016.; L. Wang leg.; Malaise trap; CAU•1♀, <bold><italic>paratype</italic></bold> of <italic><tp:taxon-name><tp:taxon-name-part taxon-name-part-type="genus" reg="Ptychoptera">P.</tp:taxon-name-part><tp:taxon-name-part taxon-name-part-type="species" reg="yunnanica">yunnanica</tp:taxon-name-part></tp:taxon-name></italic>; Yunnan Province, Panlong District, Yunnan Agricultural University; <named-content xmlns:xlink="http://www.w3.org/1999/xlink" content-type="dwc:verbatimCoordinates" xlink:type="simple"><named-content content-type="geo-json" specific-use="{&#34;type&#34;:&#34;Point&#34;,&#34;coordinates&#34;:[102.752222,25.135833]}" id="NCID0EE4AE" xlink:type="simple">25°8'9"N, 102°45'8"E</named-content></named-content>; 1958 m; 28 Apr.–3 Jun. 2016; L. Wang leg.; Malaise trap; CAU•1♂, <bold><italic>paratype</italic></bold> of <italic><tp:taxon-name><tp:taxon-name-part taxon-name-part-type="genus" reg="Ptychoptera">P.</tp:taxon-name-part><tp:taxon-name-part taxon-name-part-type="species" reg="yunnanica">yunnanica</tp:taxon-name-part></tp:taxon-name></italic>; Yunnan Province, Panlong District, Yunnan Agricultural University; <named-content xmlns:xlink="http://www.w3.org/1999/xlink" content-type="dwc:verbatimCoordinates" xlink:type="simple"><named-content content-type="geo-json" specific-use="{&#34;type&#34;:&#34;Point&#34;,&#34;coordinates&#34;:[102.753889,25.139444]}" id="NCID0E14AE" xlink:type="simple">25°8'22"N, 102°45'14"E</named-content></named-content>; 1965 m; 28 Sep.–24 Nov. 2016; L. Wang leg.; Malaise trap; CAU.</p></tp:treatment-sec><tp:treatment-sec sec-type="diagnosis" id="SECID0E64AE"><title>Diagnosis.</title><p>Postnotum dark brown, mediotergite with a big yellow spot; wing marked with three weak brown clouds at tip of R<sub>1</sub>, fork of R<sub>4+5</sub> and fork of M<sub>1+2</sub> and a brown band extending from basal of R<sub>2+3</sub> to middle section of CuA; subapical spine of epandrium transverse conical; basal scale of hypandrium rectangular, anterior margin strongly concaved medially, basal division of hypandrium finger-shaped with dense long hairs basally and medially; terminal division of hypandrium cordiform.</p></tp:treatment-sec><tp:treatment-sec sec-type="description" id="SECID0EN5AE"><title>Description.</title><p><bold>Male</bold>. Body length 6.5–8.0 mm, wing length 7–7.5 mm.</p><p>Vertex and frons dark brown with brown hairs; face and clypeus yellow with light brown hairs; gena yellow with a black elliptical spot medially, hairs dark brown; occiput yellow. Compound eyes black without pubescence. Scape, pedicel and basal 1/2 of 1<sup>st</sup> flagellomere yellow, remaining flagellomeres brown, setae on antenna dark brown. Proboscis light yellow with brown hairs. Palpus yellow with terminal of last segment brown, hairs brown.</p><p>Thorax (Fig. <xref ref-type="fig" rid="F3">3a, b</xref>). Pronotum and propleuron light yellow. Prescutum, scutum and paratergite uniformly black. Scutellum mostly brown, middle area yellow with a patch of dense dark brown hairs. Mediotergite of postnotum dark brown, middle area with a big yellow spot. Upper half of laterotergite dark brown, lower half of laterotergite yellow, with brown hairs, in dorsal view. Mesopleuron and metapleuron uniformly yellow. Coxae and trochanters yellow; fore femur yellow and gradually darkened apically; mid and hind femora yellow with brown ring apically; tibiae yellowish brown with brown ring apically; 1<sup>st</sup> tarsomere of fore and mid legs brown, 1<sup>st</sup> tarsomere of hind leg yellow with a narrow dark brown ring apically, other tarsomeres dark brown. Hairs on legs dark brown. Relative length of 1<sup>st</sup> to 5<sup>th</sup> tarsomeres in hind leg as 7: 2: 1.2: 1: 1.</p><fig id="F3" position="float" orientation="portrait"><object-id xmlns:xlink="http://www.w3.org/1999/xlink" content-type="doi" xlink:type="simple">10.3897/zookeys.1070.58859.figure3</object-id><object-id xmlns:xlink="http://www.w3.org/1999/xlink" content-type="arpha" xlink:type="simple">01E67C11-8172-5384-86A1-3EEE5E59E40E</object-id><label>Figure 3.</label><caption><p><italic><tp:taxon-name><tp:taxon-name-part taxon-name-part-type="genus" reg="Ptychoptera">Ptychoptera</tp:taxon-name-part><tp:taxon-name-part taxon-name-part-type="species" reg="yunnanica">yunnanica</tp:taxon-name-part></tp:taxon-name></italic> sp. nov. <bold>a</bold> habitus of male, lateral view <bold>b</bold> thorax, dorsal view <bold>c</bold> wing <bold>d</bold> female terminalia, lateral view. Scale bars: 2,0 mm (<bold>a</bold>); 0,5 mm (<bold>b</bold>); 1,0 mm (<bold>c</bold>); 0,2 mm (<bold>d</bold>).</p></caption><graphic xmlns:xlink="http://www.w3.org/1999/xlink" xlink:href="zookeys-1070-073-g003.jpg" position="float" orientation="portrait" xlink:type="simple" id="oo_609822.jpg"><uri content-type="original_file" xlink:type="simple">https://binary.pensoft.net/fig/609822</uri></graphic></fig><p>Wing (Fig. <xref ref-type="fig" rid="F3">3c</xref>) 3.8 times as long as wide, subhyaline, marked with three brown clouds and a brown band as follows: three weak brown clouds at tip of R<sub>1</sub>, fork of R<sub>4+5</sub> and fork of M<sub>1+2</sub>; median band extending from basa of Rs to middle section of CuA<sub>2</sub>. Veins brown; Sc ending in C not at level of basal 1/3 of R<sub>2+3</sub>; Rs straight, slightly longer than r-m; r-m arise from R<sub>4+5</sub>. Halter and prehaltere pale yellow with brown hairs.</p><p>Abdomen (Fig. <xref ref-type="fig" rid="F3">3a</xref>). First tergum dark brown with basal 1/5 yellow, 2<sup>nd</sup> tergum yellow with middle area and caudal 1/6 dark brown, 3<sup>rd</sup> tergum yellow with caudal 1/5 dark brown, 4<sup>th</sup> tergum yellow with caudal 1/4 dark brown, 5<sup>th</sup> to 7<sup>th</sup> terga dark brown. Sterna yellow. Hairs on abdomen brown.</p><p>Male genitalia (Fig. <xref ref-type="fig" rid="F4">4</xref>) yellow. Epandrium (Fig. <xref ref-type="fig" rid="F4">4b</xref>) bilobed, epandrial lobe broad, epandrial clasper tapering distally and curved downward, slightly swollen apically; subapical spine of epandrium transverse conical, with brown hairs; epiproct with short hairs. Gonocoxite (Fig. <xref ref-type="fig" rid="F4">4c</xref>) short and slender, 2 times as long as wide, basal apodeme 3/4 as long as gonocoxite; apical process of paramere hook-shaped, apex incurvated. Gonostylus (Fig. <xref ref-type="fig" rid="F4">4c</xref>): anterior lobe of basal lobe of gonostylus bilobate without hairs; medial lobe of basal lobe of gonostylus finger-shaped on middle of inner side with short hairs; secondary lobe of apical stylus of gonostylus fan-shaped basally without hairs, finger-shaped apically with dense short setae; apical stylus of gonostylus finger-shaped with dense short hairs. Hypandrium (Fig. <xref ref-type="fig" rid="F4">4d</xref>): basal scale of hypandrium rectangular, anterior margin strongly concaved medially; spathate lobe of hypandrium papillary without hairs; basal division of hypandrium finger-shaped with dense long hairs basally and medially; lateral extension of terminal division thin; terminal division of hypandrium cordiform. Aedeagus (Fig. <xref ref-type="fig" rid="F4">4e, f</xref>): subapical sclerite tongue-shaped, slightly caved bilaterally, apex of subapical sclerite round; aedeagal sclerites with apex laterally compressed, with dorsal corner extended anterodorsally, straight sided and convergent, base broad; lateral ejaculatory processes with base straight, narrow, extended straight anterolaterally; apodemes with elongate quadrangular dorsal extension; sperm sac subspherical; ejaculatory apodeme flag-like, closely associated with aedeagal sclerites, subequal to sperm sac, paralleling anterior margin of sperm sac.</p><fig id="F4" position="float" orientation="portrait"><object-id xmlns:xlink="http://www.w3.org/1999/xlink" content-type="doi" xlink:type="simple">10.3897/zookeys.1070.58859.figure4</object-id><object-id xmlns:xlink="http://www.w3.org/1999/xlink" content-type="arpha" xlink:type="simple">B7393B2A-06FC-59D3-A481-8A2BEB4DF224</object-id><label>Figure 4.</label><caption><p><italic><tp:taxon-name><tp:taxon-name-part taxon-name-part-type="genus" reg="Ptychoptera">Ptychoptera</tp:taxon-name-part><tp:taxon-name-part taxon-name-part-type="species" reg="yunnanica">yunnanica</tp:taxon-name-part></tp:taxon-name></italic> sp. nov. <bold>a</bold> male genitalia, lateral view <bold>b</bold> epandrium, dorsal view <bold>c</bold> gonocoxite and gonostylus, dorsal view <bold>d</bold> hypandrium, ventral view <bold>e</bold> aedeagus, anterior view <bold>f</bold> aedeagus, lateral view. Scale bars: 0.2 mm. (ESS = Subapical Spine of Epandrium, GAS = Apical stylus of gonostylus, GBA = Anterior lobe of basal lobe of gonostylus, GBM = Medial lobe of basal lobe of gonostylus, GSL = Secondary lobe of Apical Stylus of Gonostylus, HBS = Basal scale of Hypandrium, HSL = Spathate Lobe of Hypandrium, HTD = Terminal Division of Hypandrium, HTE = Lateral Extension of Terminal Division, hypd = hypandrium, PMB = Paramere Base, PPA = Apical Process of Paramere).</p></caption><graphic xmlns:xlink="http://www.w3.org/1999/xlink" xlink:href="zookeys-1070-073-g004.jpg" position="float" orientation="portrait" xlink:type="simple" id="oo_609823.jpg"><uri content-type="original_file" xlink:type="simple">https://binary.pensoft.net/fig/609823</uri></graphic></fig><p><bold>Female.</bold> Body length 8.5–9.0 mm, wing length 9.0–9.5 mm. Similar to male. Third tergum yellow with caudal 1/3 brown, 4<sup>th</sup> and 5<sup>th</sup> terga brown, 6<sup>th</sup> tergum brown with caudal 1/3 yellow, 7<sup>th</sup> and 8<sup>th</sup> terga yellow. Terminalia (Fig. <xref ref-type="fig" rid="F3">3d</xref>): 8<sup>th</sup> sternum yellow, 2.8 times as long as 7<sup>th</sup> sternum; cercus yellow with brown end, blade-shaped, 10<sup>th</sup> tergum + cercus 1.8 times as long as 8<sup>th</sup> sternum.</p></tp:treatment-sec><tp:treatment-sec sec-type="distribution" id="SECID0EKEAG"><title>Distribution.</title><p>China (Yunnan).</p></tp:treatment-sec><tp:treatment-sec sec-type="etymology" id="SECID0EPEAG"><title>Etymology.</title><p>Specific name <italic><tp:taxon-name><tp:taxon-name-part taxon-name-part-type="genus" reg="Ptychoptera"/><tp:taxon-name-part taxon-name-part-type="species" reg="yunnanica">yunnanica</tp:taxon-name-part></tp:taxon-name></italic> (adjective, feminine) referring to the type locality, Yunnan.</p></tp:treatment-sec><tp:treatment-sec sec-type="remarks" id="SECID0E6EAG"><title>Remarks.</title><p>This new species is similar to <italic><tp:taxon-name><tp:taxon-name-part taxon-name-part-type="genus" reg="Ptychoptera">P.</tp:taxon-name-part><tp:taxon-name-part taxon-name-part-type="species" reg="persimilis">persimilis</tp:taxon-name-part></tp:taxon-name></italic> Alexander, 1947 from Burma, but can be separated from it by have a mediotergite with a big yellow spot, the subapical spine of the epandrium transverse conical, the apical process of the paramere hook-shaped with the apex incurvated. In <italic><tp:taxon-name><tp:taxon-name-part taxon-name-part-type="genus" reg="Ptychoptera">P.</tp:taxon-name-part><tp:taxon-name-part taxon-name-part-type="species" reg="persimilis">persimilis</tp:taxon-name-part></tp:taxon-name></italic>, the mediotergite does not have a big yellow spot, only the adjoining portion of the scutellum is yellow; the epandrium is nematoform, the apex is expanded and slipper-like, the paramere has elongate, ribbon-like spines directed posterior, crossing medially (<xref ref-type="bibr" rid="B6">Alexander 1947</xref>; <xref ref-type="bibr" rid="B8">Fasbender 2014</xref>). This new species is also similar to <italic><tp:taxon-name><tp:taxon-name-part taxon-name-part-type="genus" reg="Ptychoptera">P.</tp:taxon-name-part><tp:taxon-name-part taxon-name-part-type="species" reg="praescutellaris">praescutellaris</tp:taxon-name-part></tp:taxon-name></italic> Alexander, 1946 from Burma, but can be separated from it by having the subapical spine of the epandrium transverse conical, and the secondary lobe of the apical stylus finger-shaped. In <italic><tp:taxon-name><tp:taxon-name-part taxon-name-part-type="genus" reg="Ptychoptera">P.</tp:taxon-name-part><tp:taxon-name-part taxon-name-part-type="species" reg="praescutellaris">praescutellaris</tp:taxon-name-part></tp:taxon-name></italic>, the apex of the epandrial clasper is bulbous and without a conical projection, and the secondary lobe of the apical stylus is subtrapezoidal (<xref ref-type="bibr" rid="B5">Alexander 1946</xref>; <xref ref-type="bibr" rid="B8">Fasbender 2014</xref>). This new species resembles somewhat <italic><tp:taxon-name><tp:taxon-name-part taxon-name-part-type="genus" reg="Ptychoptera">P.</tp:taxon-name-part><tp:taxon-name-part taxon-name-part-type="species" reg="emeica">emeica</tp:taxon-name-part></tp:taxon-name></italic> from China but can be easily separated from the latter by the postnotum dark brown with a big yellow spot, the basal 1/3 of the yellow second abdomen tergum with a median brown spot, the subapical spine of the epandrium transverse conical, and the medial lobe of the basal lobe of the gonostylus finger-shaped. In <italic><tp:taxon-name><tp:taxon-name-part taxon-name-part-type="genus" reg="Ptychoptera">P.</tp:taxon-name-part><tp:taxon-name-part taxon-name-part-type="species" reg="emeica">emeica</tp:taxon-name-part></tp:taxon-name></italic>, the postnotum is uniformly black, the basal 1/3 of the second tergum of the abdomen is uniformly brown, the epandrium has no transverse conical subapical spine, and the medial lobe of the basal lobe of the gonostylus is broad and tongue-shaped (<xref ref-type="bibr" rid="B9">Kang et al. 2019</xref>). Finally, the new species can be separated from <italic><tp:taxon-name><tp:taxon-name-part taxon-name-part-type="genus" reg="Ptychoptera">P.</tp:taxon-name-part><tp:taxon-name-part taxon-name-part-type="species" reg="lushuiensis">lushuiensis</tp:taxon-name-part></tp:taxon-name></italic> from China by the postnotum dark brown with a big yellow spot, the subapical spine of the epandrium transverse conical, the apical process of the paramere hook-shaped with the apex incurvated, and the terminal division of the hypandrium cordiform. In <italic><tp:taxon-name><tp:taxon-name-part taxon-name-part-type="genus" reg="Ptychoptera">P.</tp:taxon-name-part><tp:taxon-name-part taxon-name-part-type="species" reg="lushuiensis">lushuiensis</tp:taxon-name-part></tp:taxon-name></italic>, the postnotum is uniformly black, the surstylus of the epandrium does not have a transverse conical subapical spine, the apical process of paramere is sclerotized triangular, and the terminal division of hypandrium cordiform is X-shaped (<xref ref-type="bibr" rid="B10">Kang et al. 2013</xref>).</p></tp:treatment-sec><ref-list><ref id="B6"><mixed-citation xmlns:xlink="http://www.w3.org/1999/xlink" xlink:type="simple"><person-group><name name-style="western"><surname>Alexander</surname><given-names>CP</given-names></name></person-group> (<year>1947</year>) <article-title>New species of <tp:taxon-name><tp:taxon-name-part taxon-name-part-type="family">Ptychopteridae</tp:taxon-name-part></tp:taxon-name>. Part III.</article-title><source>Bulletin of the Brooklyn Entomological Society</source><volume>42</volume>: <fpage>19</fpage>–<lpage>24</lpage>.</mixed-citation></ref><ref id="B8"><mixed-citation xmlns:xlink="http://www.w3.org/1999/xlink" xlink:type="simple"><person-group><name name-style="western"><surname>Fasbender</surname><given-names>A</given-names></name></person-group> (<year>2014</year>) <source>Phylogeny and diversity of the phantom crane flies (<tp:taxon-name><tp:taxon-name-part taxon-name-part-type="order">Diptera</tp:taxon-name-part></tp:taxon-name>: <tp:taxon-name><tp:taxon-name-part taxon-name-part-type="family">Ptychopteridae</tp:taxon-name-part></tp:taxon-name>).</source><publisher-name>PhD Dissertation</publisher-name>, <publisher-loc>Iowa State University, Ames</publisher-loc>, <size units="page">855 pp</size>.</mixed-citation></ref><ref id="B5"><mixed-citation xmlns:xlink="http://www.w3.org/1999/xlink" xlink:type="simple"><person-group><name name-style="western"><surname>Alexander</surname><given-names>CP</given-names></name></person-group> (<year>1946</year>) Entomological results from the Swedish expedition 1934 to Burma and British India. <tp:taxon-name><tp:taxon-name-part taxon-name-part-type="order">Diptera</tp:taxon-name-part></tp:taxon-name>: <tp:taxon-name><tp:taxon-name-part taxon-name-part-type="family">Ptychopteridae</tp:taxon-name-part></tp:taxon-name>. Collected by René Malaise. Arkiv for Zoologi 38A(2): 1–10.</mixed-citation></ref><ref id="B9"><mixed-citation xmlns:xlink="http://www.w3.org/1999/xlink" xlink:type="simple"><person-group><name name-style="western"><surname>Kang</surname><given-names>ZH</given-names></name><name name-style="western"><surname>Xue</surname><given-names>ZX</given-names></name><name name-style="western"><surname>Zhang</surname><given-names>X</given-names></name></person-group> (<year>2019</year>) <article-title>New species and record of <italic><tp:taxon-name><tp:taxon-name-part taxon-name-part-type="genus">Ptychoptera</tp:taxon-name-part></tp:taxon-name></italic> Meigen, 1803 (<tp:taxon-name><tp:taxon-name-part taxon-name-part-type="order">Diptera</tp:taxon-name-part></tp:taxon-name>: <tp:taxon-name><tp:taxon-name-part taxon-name-part-type="family">Ptychopteridae</tp:taxon-name-part></tp:taxon-name>) from China.</article-title><source>Zootaxa</source><volume>4648</volume>(<issue>3</issue>): <fpage>455</fpage>–<lpage>4723</lpage>. <ext-link xlink:type="simple" ext-link-type="doi" xlink:href="10.11646/zootaxa.4648.3.3">https://doi.org/10.11646/zootaxa.4648.3.3</ext-link></mixed-citation></ref><ref id="B10"><mixed-citation xmlns:xlink="http://www.w3.org/1999/xlink" xlink:type="simple"><person-group><name name-style="western"><surname>Kang</surname><given-names>ZH</given-names></name><name name-style="western"><surname>Yao</surname><given-names>G</given-names></name><name name-style="western"><surname>Yang</surname><given-names>D</given-names></name></person-group> (<year>2013</year>) <article-title>Five new species of <italic><tp:taxon-name><tp:taxon-name-part taxon-name-part-type="genus">Ptychoptera</tp:taxon-name-part></tp:taxon-name></italic> Meigen with a key to species from China (<tp:taxon-name><tp:taxon-name-part taxon-name-part-type="order">Diptera</tp:taxon-name-part></tp:taxon-name>: <tp:taxon-name><tp:taxon-name-part taxon-name-part-type="family">Ptychopteridae</tp:taxon-name-part></tp:taxon-name>).</article-title><source>Zootaxa</source><volume>3682</volume>(<issue>4</issue>): <fpage>541</fpage>–<lpage>555</lpage>. <ext-link xlink:type="simple" ext-link-type="doi" xlink:href="10.11646/zootaxa.3682.4.5">https://doi.org/10.11646/zootaxa.3682.4.5</ext-link></mixed-citation></ref></ref-list></tp:taxon-treatment>
